# Supplementary material for: General population perspectives of dementia risk reduction and the implications for intervention: A systematic review and thematic synthesis of qualitative evidence
Source: PLoS One. 2021 Sep 17;16(9):e0257540. doi: 10.1371/journal.pone.0257540 (PMC8448319; doi:10.1371/journal.pone.0257540)
Supplement: S3 File — (XLSX) [file pone.0257540.s003.xlsx]

## Sheet: Sheet1
Characteristics of Included Studies
Study	Country	Relevant Participants; N; Age Range; Mean Age (SD)	Setting	Relevant Aims	Study Design	Theoretical Framework	Qualitative Data Collection	Analysis	Relevant Topic(s)	DRR Scope	Quality
Arias et al., 2015	US	Family caregivers of people with MCI or AD 14 Age N.S	Specialist dementia clinics	To evaluate family members' perspectives on pre-clinical AD biomarker testing	Qualitative descriptive	N.S	Individual semi-structured interviews (SSI)	Adjusted approach to grounded theory (GT)	Views on AD pre-clinical testing	Understanding and defining DRR.	M/H
Bardach et al., 2019	US	African American older adults and carers of older adults 21 35-86 63.71 (N.S)	Community and chronic pain support group	To understand how African Americans conceptualise brain health and their ability to influence healthy brain aging	Photovoice	N.S	Focus group discussions (FGD)	NS	Views on healthy brain aging	Understanding and defining DRR. The value proposition. Enacting beliefs. The prism of personal experience.	M
Coley et al., 2019	Finland, France, The Netherlands	Older adults participating in an eHealth prevention trial 341 66.5-74.9 Median 68.7 (N.S)	Community based research trial	To explore older adults' reasons for participating in a European multinational eHealth prevention trial, and to compare motivations between countries	Mixed-methods program evaluation	N.S	SSI	Structured content analysis	Evaluation of reasons for participating in lifestyle based e-health DRR trial	Understanding and defining DRR. The value proposition. Legitimising information. Enacting beliefs. The prism of personal experience.	H
Corner et al., 2004	UK	Older adults 15 62-93 Median 82 (NS)	Community	To examine the views and perceptions of older people regarding the causes and consequences of cognitive impairment and dementia	Qualitative in-depth	N.S.	Individual in-depth interviews (IDI)	Framework	Views and attitudes on causes and consequences of dementia	Understanding and defining DRR. The value proposition. The prism of personal experience.	L/M
Croff et al., 2019	US	Middle-aged and older adults participating in a health and community promotion intervention pilot 19 59-80 69.21 (5.06)	Community based research trial	To describe neighbourhood walking and prompted reminiscience app and share participant perceptions of technology usefulness, usability and cultural relevancy	Mixed methods program evaluation	Technology Acceptance Model	Open-form survey questions and FGDs	Thematic analysis and drawing from constant comparison and GT	Evaluation of combined neighbourhood walking and prompted reminiscience app technology	Understanding and defining DRR. The value proposition. Enacting beliefs. The prism of personal experience
Eisenhauer et al., 2014	US	Rural older women 4 74-89 84 (N.S)	Community	To examine the perspectives of community-dwelling rural, older women concerning the meaning of cognitive decline and to ascertain how cognitive decline affects their lives and the lives of those around them	Ethnography	Agrarian social ideology & Culture emergent theory (Bonder et al., 2002).	Life history IDIs	Case focussed analysis	Views on meaning, causes and impacts of cognitive decline	Understanding and defining DRR. The value proposition. Enacting beliefs The prism of personal experience.
Etnier et al., 2017	US	Middle-aged and older sedentary adults with a family history of AD, participating in a trial of a physical activity program for cognitive health 35 49-65 N.S	Community based research trial	To describe factors associated with adherence to an 8-month exercise for cognitive health program	Mixed methods program evaluation	Motivational Theory (Frederick and Ryan, 1993; Hsieh and Shannon, 2005)	Open-form computer-based survey	Qualitative content analysis	Evaluation of reasons for adhering to exercise sessions in participants who completed	Understanding and defining DRR. The value proposition. Legitimising information Enacting beliefs The prism of personal experience.
Fogarty et al., 2014	Canada	Middle-aged and older adults participating in a community healthy ageing program 48 55->75 N.S.	Community based research trial	To evaluate a community-based program for older adults with memory concerns who are intereted in learning more about what they can do to promote brain health.	Mixed methods program evaluation	Leisure ability model (Stumbo and Peterson, 2009)	Semi-structured goup discussions IDIs	Frequency of recorded responses to interview questions	Evaluation of community healthy ageing program delivery, content, and impact	Understanding and defining DRR. The value proposition. Legitimising information. Enacting beliefs. The prism of personal experience.
Friedman et al., 2009	US	Older adults 177 N.S. 69.8 (9.7)	Community	To describe older adults' awareness about cognitive health, and their ideas about how to inform and motivate others to engage in activities that may maintain brain health	Qualitative	Diffusion of innovations model (Rogers, 1995) Elaboration likelihood model (Petty and Cacioppo, 1986)	FGDs	Qualitative thematic analysis with axial coding	Brain health information heard/seen in the mass media and recommendations for developing brain health promotion messages and communication strategies for reaching other older adults with information	Understanding and defining DRR. The value proposition. Legitimising information. Enacting beliefs. The prism of personal experience.
Friedman et al., 2011	US	Older adults 396 N.S. 71.0 (9.3)	Community	To describe perceptions about the roles of mental exercise, social activity and positive attitude in maintaining cognitive health among a diverse group of older adults living in the community; and, to examine ways that perceptions about these roles vary by ethnicity.	Qualitative	N.S.	FGDs	Thematic analysis using; Open coding; axial coding; and, constant comparison	The relative importance attributed to social involvement, mental exercise, positive attitutdes, physical activity and a healthy diet	Understanding and defining DRR. The value proposition. Enacting beliefs. The prism of personal experience
Grill et al., 2018	US	Older adults who screen failed an anti-amyloid treatment in asymptomatic AD trial 33 65-83 73.6 (5.3)	Community based research trial	To explore the implications of communicating negative biomarker results to cognitively normal individuals.	Mixed-methods	N.S.	SSIs (telephone)	Frequency counts of themes	Understanding of and reactions to amyloid status disclosure	Understand and defining DRR. The value proposition.
Haesner et al., 2015	Germany	Older adults with or without MCI 12 N.S N.S	Geriatric hospital	To assess specific preferences and potential barriers of older adults regarding a web-based platform for cognitive training	Mixed-methods program evaluation	N.S.	SSIs	Systematic content analysis (Mayring et al., 2010)	Preliminary evaluation of online platform for cognitive training	Understanding and defining DRR. The value proposition. Legitimising information. Enacting beliefs. The prism of personal experience.
Hassan et al., 2018	UK	Adults with MCI, participating in dietary cognitive health promotion pilot trial 13 N.S. N.S.	Specialist memory clinics	To evaluate a dietary cognitive health promotion intervention for acceptability and the feasibility of conducting a randomised controlled trial	Mixed methods program evaluation	Pender's theory of health promotion (Pender et al., 1992)	Qualitative quetsionnaire	Thematic analysis (Braun and Clarke, 2006)	Process evaluation of dietary cognitive health promotion intervention	Understanding and defining DRR. The value proposition. Enacting beliefs. The prism of personal experience.
Hulko et al., 2010	Canada	Elders and family or community members from three First Nation communities 21 57-88 69.7 (N.S.)	First Nation communities	To explore the perspectives of First Nation communities on dementia, focussing on the meanings ascribed to cognitive impairment in later life and desired relationships between the community and the health care system, from the perspectives of First Nation peoples	Constructivist grounded theory	Anti-oppression and Indigenous perspectives on research (Brown and Strega, 2005; Kirby et al., 2006; Tuhiwai Smith, 1999; Wilson, 2008)	Sharing circles Structured individual interviews with photoelicitation	Constant comparitive process	Views re: cognitive health and decline	Understanding and defining DRR. The value proposition. The prism of personal experience.
Hurley et al., 2005	US	Adults with parents with AD, participating in genetic susceptibiltiy testing trial 60 37-76 54.2 (10.2)	Community based research trial	To explore perspectives, beliefs, and motivting factors for seeking genetic susceptibility testing for AD	Glaserian grounded theory (Glaser & Strauss, 1967)	N.S.	SSIs	Basic content analysis	Views on AD genetic testing impact on DRR beliefs	Understand and defining DRR. The value proposition.
Joosten-Weyn Banningh et al., 2008	Netherlands	Adults with MCI 8 58-83 74.8 (8.1)	Specialist memory clinics	To investigate how patients fulfilling MCI criteria experience and cope with their cognitive decline	Qualitative approach	N.S.	SSIs	Grounded theory (Corbin and Strauss, 1990)	Views on experiences and coping with cognitive decline and preferences for support-group programme	Understanding and defining DRR
Kim et al., 2015	Australia	Middle-aged and older adults 34 52-90 67.03 (8.85)	Community	To investigate perceptions of dementia and dementia risk reduction held by people without dementia	Qualitative descriptive	Behaviour change theories (collated)	FGDs	Long-table approach (Krueger & Casey, 2000)	Views, motivational factors and barriers re: DRR	Understanding and defining DRR. The value proposition. Legitimising information. Enacting beliefs. The prism of personal experience.
Kim et al., 2016	Korea	Middle-aged females, family caregivers of persons with dementia 12 40-59 51.9 (N.S.)	Specialist dementia clinics	To describe the lived experience of dementia-related anxiety in middle-aged female caregivers for family members with dementia	Descriptive phenomenology	N.S.	SSIs	Giorgi's phenomenological method (Giorgi, 2009)	Views re DRR and impact of caring for FMWD with dementia	Understanding and defining DRR. The value proposition. Legitimising information. Enacting beliefs. The prism of personal experience.
Laditka et al., 2011	US	Older adults 396 50-90 71 (9.3)	Community	To describe concerns about cognitive function and memory among a diverse group of older adults in the USA, and to examine commonalities and differences by ethnicity	Qualitative	Theories of health behaviour Theory of illness representation	FGDs	Axial coding (Strauss and Corbin, 1998) Constant comparison (Glaser and Strauss, 1967)	Views re: cognitive decline and DRR	Understanding and defining DRR. The value proposition. Legitimising information. The prism of personal experience.
Lawrence et al., 2014	UK	Adults with MCI and close relatives and former carers of people with Alzheimer's disease 28 N.S N.S	Community	To explore how people with mild memory complaints feel about learning their biomarker status and participating in an immunotherapy clinical trial	Qualitative approach	N.S.	FGDs	Grounded theory approach (Glaser, 1978)	Views re: learning dementia risk status for DRR and decision-making process for joining trial of immagined drug treatment for MCI to prevent dementia	Understand and defining DRR. The value proposition.
Ligthart et al., 2016	Netherlands	Older adults, participating in DRR intervention trial 15 76-82 78.5 (2.03)	Community based research trial	To explore what motivates older people to participate in long-term, nurse -led preventive cardiovscular consultations in primary care, a nd what reasons they have for continuing with, or withdrawing from, the programme	Qualitative	N.S.	SSIs	Thematic analysis (Braun and Clarke, 2006)	Evaluation views re: motivation, facilitators and barriers to participation in study	Understanding and defining DRR. The value proposition. Legitimising information. Enacting beliefs.
Lock et al., 2007	Canada, US	First-degree relatives of people with AD 119 28-75 47.5	Specialist memory clinics and community based research trial	N.S.	Ethnography	N.S.	SSIs	N.S.	Views re: impact of genetic testing on identity and lifestyle and beliefs regarding causation	Understanding and defining DRR. The value proposition. Legitimising information. Enacting beliefs. The prism of personal experience.
Marcum et al., 2019a	US	Adults, members of managed care consortium 1661 N.S. N.S.	Large health system	To assess preferences towards antihypertensive use for dementia prevention	Qualitative component of mixed-methods design	N.S.	Web-based opened ended survey questions	Thematic content analysis	Views and attitudes re: taking antihypertensive medication for dementia prevention	Understanding and defining DRR. The value proposition. Enacting beliefs.
Marcum et al., 2019b	US	Adults, members of managed care consortium 1661 N.S. N.S.	Large health system	To assess patient knowledge, beliefs and attitudes about brain health and strategies for Alzheimer's disease and related dementias (ADRD) prevention	Qualitative component of mixed-methods design	N.S.	Web-based opened ended survey questions	Thematic content analysis (Thomas, 2006)	Views re: how to reduce dementia risk	Understanding and defining DRR. The value proposition. Legitimising information. Enacting beliefs. The prism of personal experience.
Mattos et al., 2019	US	Older adults with MCI and care partners, participants in AD research centre cohort study 19 N.S. 72.3 (N.S)	AD research centre	To explore perceived social determinants of helath among older, rural-dwelling adults with early stage cognitive impairment	Qualitative descriptive	Social Determinants of Health and Environmental Health Promotion Model (Schulz and Northridge, 2004)	SSIs	Thematic content analysis	Views re: activities involved with maintaining brain health and engaging in DRR	Understanding and defining DRR. The value proposition. Enacting beliefs. The prism of personal experience.
Milne et al., 2018a	UK, Spain, Belgium	Older adults, including first degree relatives of persons with AD and caregivers of people with dementia, all participating in dementia related cohort studies 48 (without dementia) 43-76 Median Age (UK) 55 Median Age (Spain) 61	Community based cohort studies	To examine the perspectives and preferences of individuals with no symptoms of dementia, people with dementia, and caregivers on the communication of Alzheimer's dementia risk	N.S.	N.S.	FGDs	N.S.	Views and expectations re learning risk status for DRR	Understanding and defining DRR. The value proposition. Legitimising information.
Milne et al., 2018b	UK, Spain	Adults participating in dementia related cohort studies 48 N.S. Median Age (UK) 55 Median Age (Spain) 61	Community based cohort studies	To examine expectations of the main potential implications of learning genetic risk test results	N.S.	N.S.	FGDs	N.S.	Views re: expectations for DRR of learning risk status	Understanding and defining DRR. The value proposition. Legitimising information. The prism of personal experience.
Nelis et al., 2018	UK	Adults, participants in pragmatic goal setting for healthy ageing trial 75 51-84 68.2 (7.9)	Community based research trial	To evaluate the feasibility and implementation of a goal-setting intervention to promote healthy agein in later life	Mixed methods program process evaluation	N.S.	SSIs, field notes	Content analysis	Evaluation of feasibility, adherence, acceptabilityand barriers re: DRR trial	Understanding and defining DRR. The value proposition. Legitimising information.
Neville et al., 2013	UK	Adults with MCI and their caregivers, participating in DRR intervention pilot 63 (MCI and caregivers) N.S. N.S.	Specialist memory clinic based research pilot	To explore attitudes to diet and physical activity in people with MCI and gain an understanding of why people with MCI may have difficulty making lifestyle changes. To explore the format, acceptability and potential usefulness of piloted educational material in helping to promote behaviour change in this patient group	Mixed methods	N.S.	FGDs, structured telephone interviews and field notes	Thematic analysis (Braun and Clarke, 2006)	Views re: DRR and evaluation of DRR educational material	Understanding and defining DRR. The value proposition. Legitimising information. Enacting beliefs. The prism of personal experience.
O'Brien et al., 2013	US, UK	Older adults participaitng in preliminary phases of trial of online brain-exercise for prevention of dementia or cognitive decline 34 60-64 (Median age range)	N.S., research trial	To understand underlying motivational and de-motivational factors influencing seniors' engagement with mobile brain exercise software.	N.S.	N.S.	FGDs	Content analysis	Views re: motivational and de-motivational factors of brain exercises and evaluation views of a brain exercise software	Understanding and defining DRR. The value proposition. Enacting beliefs. The prism of personal experience
Pace et al., 2019	Canada	Middle-aged and older adults and family caregivers in Inuit community 14 N.S. N.S.	Inuit Community	To consider the role of culture and the natural environment in promoting behaviours that may contribute to heatlhy aging and be protective against cognitive decline	Participatory research, photovoice approach	A critical interpretive theoretical framework (Scheper-Hughes, 1990)	IDIs	Phenomenological thematic analysis	Views re: the role of culture and natural environment in DRR	Understanding and defining DRR. The value proposition. Enacting beliefs. The prism of personal experience.
Price et al., 2011	US	Older adults 65 N.S. 70.1 (3.1)	Community	To examine older adults' perceptions of physical activity and cognitive health	N.S.	Communication theories: the elaboration likelihood model (Petty and Cacioppo, 1986); the extended parallel processing model (Witte and Allen, 2000)	FGDs	Open coding process (Strauss & Corbin, 1990) Axial coding process (Strauss and Corbin, 1998) Constant comparison (Glaser and Strauss, 1967)	Views re: relationship between physical activity and cognitive health and preferences for messaging	Understanding and defining DRR. The value proposition. Legitimising information. Enacting beliefs. The prism of personal experience.
Robinson et al., 2018	UK	Middle-aged and older adults 31 N.S. N.S.	Community	To critically explore the views of the public about the acceptability and feasibility of proactive approaches to identification of people at high risk of dementia	Qualitative design	N.S.	Task groups	Thematic analysis (Braun and Clarke, 2006)	Views re: disclosure of risk status	Understanding and defining DRR. The value proposition. Legitimising information. Enacting beliefs.
Thogersen-Ntoumani et al., 2018	Australia	Older adults with subjective memory complaints and spouses of people with SCD 30 60-93 72.6 (8.2)	Community	To explore how older adults with subjective memory complaints view social dance as a potential intervention to improve cognitive functioning	N.S.	N.S.	SSIs	Thematic analysis (Braun, Clarke and Weate (2016)	Views re: perceived barriers, benefitsand facilitators to a proposed program of social dance to improve cognitive function	Understanding and defining DRR. The value proposition. Enacting beliefs.
Traphagan et al., 1998	Japan	Older adults, living in rural hamlet Approximately 50 N.S. N.S.	Community	To examine the meaning and experience of senility (boke) in Japan	Ethnography	N.S.	Ethnographic interviews and casual conversations	N.S.	Views: re preventing senility	Understanding and defining DRR. The value proposition. Enacting beliefs. The prism of personal experience.
Walker et al., 2014	Australia	Older adults, carers of people with dementia, participating in computer-based brain training trial 10 65-81 N.S.	Community based research trial	To explore the experience of older Australians completing a computer-based brain training program	Mixed methods program evaluation	N.S.	SSIs weekly journal	Phenomenological approach (Luborsky and Lysack, 2006)	Evaluation views re: DRR intervention	Understanding and defining DRR. The value proposition. Legitimising information. Enacting beliefs. The prism of personal experience
Watson et al., 2019	UK	Middle-aged and older adults 10 53-75 63.7 (N.S.)	Community	To explore what matters when developing new treatments to prevent AD and how trade-offs are made between risks and benefits	N.S.	N.S.	FGDs	N.S.	Views re: outcomes that matter, taking part in DRR trials, risk disclosure, preferences for DRR	Understanding and defining DRR. The value proposition. Enacting beliefs. The prism of personal experience.
Wiese et al., 2018	US	Older adults, living in rural community, caregivers of people with AD 20 N.S. 76.86 (7.89)	Community	To gain greater understanding of rural residents' perspectives about AD	Qualitative descriptive component of mixed methods	Nursing as caring (Boykin and Schoenhofer, 2001)	Think-aloud cognitive interviews	Open coding (Strauss and Corbin, 1998)	Views re: DRR	Understanding and defining DRR. The value proposition. Legitimising information. The prism of personal experience.
Wilcox et al., 2009	US	Older adults 396 N.S. 71.0 (9.3)	Community	To examine odler adults' perceptions of the link between physical activity and nutrition to the maintenance of cognitive health	Qualitative	N.S.	FGDs	Axial coding (Strauss and Corbin, 1998) Constant comparison (Glaser and Strauss, 1967)	Views: re: PA and diet for DRR	Understanding and defining DRR. The value proposition. Legitimising information. The prism of personal experience.
Wu et al., 2009	US	Older adults 67 N.S. N.S.	Community	To examine gender differences in views about cognitive health and behaviours that have been associated with its maintenance, focusing on older adults living in rural areas	Qualitative	N.S.	FGDs	N.S.	Views re: cognitive health and the health behaviours that may promote it, and gender related differences.	Understanding and defining DRR. The value proposition. Legitimising information. Enacting beliefs. The prism of personal experience
Zallen, 2018	US	Adults, aware of genetic status as heterozygote or homozygote for APOE e4 26 31-78 52 (N.S.)	Community	To explore reactions of individuals who have undergone APOE testing and discovered that they are at higher risk for AD	N.S.	N.S.	SSIs	Qualitative-description approach	Views re: impact of knowing genetic risk status on DRR	Understanding and defining DRR. The value proposition. Legitimising information The prism of personal experience.

## Sheet: Sheet2
Critical Appraisal of Included Studies (CASP Items)
Study	A: Validity of Study Results						B: Results			C: Local Value	Overall Rating
	Clear statement of research aims?	Appropriate for qualitative methodology?	Research design appropriate for aims?	Recruitment strategy appropriate for aims?	Data collection methods appropriate?	Reflexivity?	Ethical issues considered?	Rigorous data analysis?	Clear statement of findings?	How valuable is the research?
Arias et al., 2015	Yes High	Yes High	Yes Medium - limited justification	Yes High	Yes High	No Low	Yes High	Yes Medium - methods appropriate but limited justification	Yes Medium - limited	Yes High	Minor concerns
Bardach et al., 2019	Yes High	Yes High	Yes High	Yes High	Yes High	No Low	Yes Medium - limited consideration	Yes Medium - methods appropriate but limited justification	Yes High	Yes Medium	Minor concerns
Coley et al., 2019	Yes High	Yes High	Yes High	Yes High	Yes High	Yes Medium - limited	Yes High	Yes High	Yes High	Yes High	No concern
Corner et al., 2004	No Low	Yes High	Yes High	Yes High	Yes High	No Low	No Low	Yes Medium - limited description	Yes Medium	Yes Medium	Moderate concerns
Croff et al., 2019	Yes High	Yes High	Yes High	Yes High	Yes Medium - limited justification.	No Low	Yes Medium - limited	Yes High	Yes Medium - limited	Yes Medium	Minor concerns
Eisenhauer et al., 2014	Yes High	Yes High	Yes High	Yes High	Yes High	Yes High	Yes High	Yes High	Yes High	Yes High	No concern
Etnier et al., 2017	Yes High	Yes High	Yes High	Yes High	Yes Medium - limited justification, no saturation comment	Yes High	Yes Medium - limited	Yes Medium - limited description	Yes High	Yes Medium	Minor concerns
Fogarty et al., 2014	No Low	Yes Medium - appropriate but limited justification	Yes Low - aims only implied	Yes Medium - limited justification	Yes Medium - no saturation comment	No Low	No Low	No Low - minimal description - unclear methd	Yes Medium - limited	Yes Medium	Major concerns
Friedman et al., 2009	Yes High	Yes High	Yes High	Yes High	Yes Medium - limited justification; no saturation comment	No Low	Yes Medium - limited	Yes High	Yes High	Yes High	Very minor concerns
Friedman et al., 2011	Yes High	Yes High	Yes High	Yes High	Yes Medium - limited justification; no saturation comment	No Low	Yes Medium - limited	Yes High	Yes High	Yes High	Very minor concerns
Grill et al., 2018	Yes High	Yes High	Yes High	Yes High	Yes High	No Low	Yes Medium - limited	Yes High	Yes High	Yes High	Very minor concerns
Haesner et al., 2015	Yes High	Yes High	Yes High	Yes Medium - limited description	Yes High	No Low	Yes Medium - limited	Yes Medium - limited description	Yes High	Yes High	Minor concerns
Hassan et al., 2018	Yes High	Yes High	Yes High	Yes High	Yes High	No Low	Yes High	Yes Medium - limited description	Yes High	Yes High	Minor concerns
Hulko et al., 2010	Yes High	Yes High	Yes High	Yes Medium - limited description	Yes High	Yes Medium - limited	Yes High	Yes High	Yes High	Yes High	Very minor concerns
Hurley et al., 2005	Yes High	Yes High	Yes High	Yes High	Yes High	No Low	Yes High	Yes High	Yes High	Yes Medium	Very minor concerns
Joosten-Weyn Banningh et al., 2008	Yes High	Yes High	Yes High	Yes High	Yes High	No Low	Yes Medium - limited	Yes High	Yes High	Yes Medium	Very minor concerns
Kim et al., 2015	Yes High	Yes High	Yes High	Yes High	Yes High	Yes Medium - limited	Yes Medium - limited	Yes High	Yes High	Yes High	Very minor concerns
Kim et al., 2016	Yes High	Yes High	Yes High	Yes High	Yes High	Yes Medium - limited	Yes Medium - limited	Yes High	Yes High	Yes Medium	No concerns
Laditka et al., 2011	Yes High	Yes High	Yes High	Yes High	Yes medium - limited justification	No Low	Yes Medium - limited	Yes High	Yes High	Yes High	Very minor concerns
Lawrence et al., 2013	Yes High	Yes High	Yes High	Yes High	Yes High	No Low	Yes Medium - limited	Yes High	Yes High	Yes Medium	Very minor concerns
Ligthart et al., 2015	Yes High	Yes High	Yes High	Yes High	Yes Medium - limited justification	Yes Medium	Yes Medium - limited	Yes High	Yes High	Yes High	Very minor concerns
Lock et al., 2007	Yes Medium - objectives of paper clear but objectives of study only implied	Yes High	Yes Medium - limited justification	Yes Medium - limited justification	Yes Medium - limited description, limited justification	No Low	No Low	No Low - minimal description - unclear methd	No Low	Yes Medium	Major concerns
Marcum et al., 2019a	Yes High	Yes High	Ye High	Yes Medium - limited description	Yes Medium - no saturation comment	No Low	Yes Medium - limited	Yes High	Yes High	Yes Medium	Moderate concerns
Marcum et al., 2019b	Yes High	Yes High	Yes High	Yes Medium - limited description	Yes Medium - no saturation comment	No Low	Yes Medium - limited	Yes High	Yes High	Yes High	Moderate concerns
Mattos et al., 2019	Yes High	Yes High	Yes High	Yes High	Yes High	Yes High	Yes Medium - limited	Yes High	Yes High	Yes High	No concerns
Milne et al., 2018a	Yes High	Yes High	Yes High	Yes High	Yes Medium - no saturation comment	Yes Medium - limited	Yes Medium - limited	Yes High	Yes High	Yes High	Very minor concerns
Milne et al., 2018b	Yes High	Yes High	Yes High	Yes High	Yes Medium - no saturation comment	Yes Medium - limited	Yes Medium - limited	Yes High	Yes High	Yes Medium	Very minor concerns
Nelis et al., 2018	Yes High	Yes High	Yes High	Yes High	Yes High	No Low	Yes Medium - limited	Yes High	Yes High	Yes High	Minor concerns
Neville et al., 2013	Yes High	Yes High	Yes High	Yes High	Yes High	No Low	Yes Medium - limited	Yes High	Yes High	Yes High	Minor concerns
O'Brien et al., 2013	Yes High	Yes Medium - limited description and justification	Yes High	No Low	Yes Low - unclear and unjustified; no comment on saturation	No Low	Yes Medium	Yes Medium - limited justification	Yes Medium - limited	Yes Medium	Major concerns
Pace et al., 2019	Yes High	Yes High	Yes High	Yes Medium - limited justification	Yes High	No Low	Yes Medium - limited	Yes High	Yes Medium - limited	Yes Medium	Minor concerns
Price et al., 2011	Yes High	Yes High	Yes High	Yes High	Yes Medium - limited justification, no saturation comment	No Low	Yes Medium - limited	Yes High	Yes High	Yes High	Very minor concerns
Robinson et al., 2018	Yes High	Yes High	Yes High	Yes Medium - limited justification	Yes Medium - saturation not reached	Yes Medium	Yes Medium - limited	Yes High	Yes High	Yes Medium	Minor concerns
Thogersen-Ntoumani et al., 2018	Yes High	Yes High	Yes Medium - limited description	Yes High	Yes High	Yes Medium	Yes Medium - limted	Yes High	Yes High	Yes Medium	No concerns
Traphagan, 1998	Yes High	Yes High	Yes Medium - limited justification	Yes Low	Yes Medium - limited description, no saturation comment	Yes Medium	No Low	No Low - minimal description - unclear methd	Yes Medium	Yes Medium	Major concerns
Walker et al., 2014	Yes High	Yes High	Yes High	Yes High	Yes Medium - limited justification; no saturation comment	No Low	Yes Medium	Yes Medium - limited description	Yes High	Yes High	Minor concerns
Watson et al., 2019	Yes High	Yes High	Yes Medium - limited description	Yes High	Yes High	No Low	Yes High	Yes High	Yes Medium	Yes Medium	No concerns
Wiese et al., 2018	Yes High	Yes High	Yes High	Yes High	Yes High - no saturation comment	Yes High	Yes High	Yes Medium- limited description	Yes Medium	Yes Medium	Minor concerns
Wilcox et al., 2009	Yes High	Yes High	Yes High	Yes High	Yes Medium - limited justification; no saturation comment	No Low	Yes Medium - limited	Yes High	Yes Medium - limited	High	Very minor concerns
Wu et al., 2009	Yes High	Yes High	Yes High	Yes High	Yes Medium - limited justification; no saturation comment	No Low	Yes Medium - limited	Yes Medium - limited description	Yes Medium	Yes Medium	Minor concerns
Zallen, 2018	Yes High	Yes High	Yes Medium - limited description; limited justification	Yes Medium - limited description	Yes Medium - limited justification; no saturation comment	No Low	Yes Medium - limited	Yes Medium - limited description	Yes Medium - limited	Yes High	Moderate concerns
Additional Studies from Updated Searches
Akenine et al., 2020	Yes High	Yes High	Yes High	Yes High	Yes High - no saturation comment	No Low	Yes Medium - limited	Yes High	Yes High	Yes High	No concerns
Bacsu et al., 2020	Yes High	Yes High	Yes High	Yes High	Yes High - no saturation comment	Yes Medium - limited	Yes Medium - limited	Yes High	Yes High	Yes High	Very minor concerns
Bosco et al., 2020	Yes High	Yes High	Yes High	Yes High	Yes High - no saturation comment	No Low	Yes Medium - limited	Yes High	Yes High	Yes High	Very minor concerns
Cooper et al., 2021	Yes High	Yes High	Yes High	Yes High	Yes High - no saturation comment	Yes High	Yes High	Yes High	Yes High	Yes High	No concerns
Halloway et al., 2020	Yes High	Yes High	Yes High	Yes High	Yes High	No Low	Yes Medium - limited	Yes High	Yes High	Yes High	Very minor concerns
Largent et al., 2020	Yes High	Yes High	Yes High	Yes High	Yes High	No Low	Yes Medium - limited	Yes Medium - limited description	Yes High	Yes High	Very minor concerns
McGrattan et al., 2021	Yes High	Yes High	Yes High	Yes High	Yes Medium - limited description	No Low	Yes Medium - limited	Yes Medium - limited description	Yes High	Yes High	Minor concerns
Swindells et al., 2020	Yes High	Yes High	Yes High	Yes High	Yes High	No Low	Yes High	Yes High	Yes High	Yes High	Very minor concerns
Wesselman et al., 2020	Yes High	Yes High	Yes High	Yes High	Yes Medium - limited description	No Low	Yes Medium	Yes Medium - limited description	Yes High	Yes High	Minor concerns

## Sheet: Sheet3
GRADE-CERQual Assessment
Review Finding	Review finding description	Studies contributing to review finding	Methodological Limitations	Coherence	Adequacy	Relevance	Overall Rating		CERQual Domain	Definition
Understanding DRR	Four main existing theories of how dementia risk can be reduced were evident: staying cognitively active, staying socially active, staying physically active and eating well. Diverse activities within these categories were described, most commonly based on interests, personal identity or life circumstances.	Arias et al., 2015; Bardach et al., 2019; Coley et al., 2019; Eisenhauer et al., 2015; Fogarty et al., 2014; Friedman et al., 2009; Friedman et al., 2011; Haesner et al., 2015; Hulko et al., 2010; Joosten-Weyn Banningh et al., 2008; Kim et al., 2015; Kim et al., 2016; Laditka et al., 2011; Lock et al., 2007; Marcum et al., 2019a; Marcum et al., 2019b; Mattos et al., 2019; Neville et al., 2013; Pa…	Minor methods concerns in 7 studies. Moderate methods concerns in 2 studies (sampling; data collection). Major methods concerns in 3 studies (design, sampling, data collection, reflexivity; analysis) Minor concerns only as sensitivity analyses indicate low quality studies did not exert substantial influence on theme.	Minor concerns: finding expressed consistently. Very few outlier beliefs and these expressed by only single or a very few individuals.	No or very minor concerns: relatively thin data in some supporting studies but supported by large number of studies	Minor concerns: data from studies including range of ages, settings and cultural groups but from HICs only	High confidence: minor concerns re: methodology and relevance		Methodological limitations	Methodological quality of individual studies assessed using CASP and sensitivity analysis of contribution of low quality studies to finding. Confidence in finding reduced if concerns about the design or running of studies contributing to the finding. Most studies had no or only limited reflexivity. Absence of reflexivity considered to lower confidence in a finding where that finding deemed sensit…
Need for information	Acknowledged knowledge gaps and inaccurate knowledge were common, with little improvement evident in more recent studies. Study participants demonstrated limited knowledge of cognitive benefits from DRR activities and this may preclude behaviour change. Most participants welcomed further education and behaviour change guidance, but some were wary about receiving personalised risk information.	Etnier et al., 2017; Fogarty et al., 2014; Friedman et al., 2009; Haesner et al., 2015; Hulko et al., 2010; Kim et al., 2015; Kim et al., 2016; Lawrence et al., 2014; Ligthart et al., 2015; Marcum et al., 2019a; Marcum et al., 2019b; Milne et al., 2018a; Milne et al., 2018b; Neville et al., 2013; Price et al., 2011; Robinson et al., 2018; Walker et al., 2014; Wiese et al., 2018. 18 studies	Minor methods concerns in 6 studies. Moderate methods concerns in 2 studies (sampling; data collection). Major methods concerns in 1 study (design, sampling, data collection, reflexivity; analysis) Minor concerns only as sensitivity analyses indicate low quality studies did not exert substantial influence on theme.	No or very minor concerns: finding expressed consistently	No or very minor concerns: relatively rich data and supported by large number of studies	Minor concerns: data from studies including range of ages, settings and cultural groups but from HICs only	High confidence: minor concerns re: methodology and relevance		Coherence	Extent to which the finding reflects the patterns and variation seen in the data contributing to the finding. Confidence in finding reduced if patterns or variation in the data are not encompassed or explained by the finding.
Education empowers choice and behaviour change	Most studies illustrated that participants generally regarded additional information as helpful in changing DRR behaviour patterns. While some believed education alone could directly prompt behaviour change, others acknowledged the need for complementary interventions or support. The effectiveness of education for prompting DRR behaviour change was notably questioned by carers.	Arias et al., 2015; Coley et al., 2019; Croff et al., 2019; Fogarty et al., 2014; Friedman et al., 2009; Grill et al., 2018; Haesner et al., 2015; Hassan et al., 2018; Hulko et al., 2010; Hurley et al., 2005; Kim et al., 2015; Ligthart et al., 2015; Lock et al., 2007; Milne et al.., 2018a; Milne et al.., 2018b; Nelis et al., 2018; Neville et al., 2013; Price et al., 2011; Robinson et al.., 2018; …	Minor methods concerns in 8 studies. Moderate methods concerns in 1 studies (design; sampling; data collection; reflexivity). Major methods concerns in 2 studies (design; sampling; data collection; analysis Minor concerns only as sensitivity analyses indicate low quality studies did not exert substantial influence on theme.	No or very minor concerns; as above. A broad range of terms were used by individuals that were considered to reflect beliefs that education empowered more informed decision making. Some ambiguity evident in some terms.	No or very minor concerns: relatively rich data and supported by large number of studies.	Minor concerns: data from studies including range of ages, settings and cultural groups but from HICs only	High Confidence		Adequacy	The richness and and quantity of data supporting the finding. Confidence in a finding reduced if finding supported by only thin data or from only one or a few primary studies
The value of reducing dementia risk	Most participants valued a lower risk of dementia when this was accepted as plausible. Some valued DRR because they particularly feared dementia. Others valued functional and quality of life (QOL) consequences of maintaining cognitive health in later life. Some also highlighted reduced societal burden as a key valued outcome. Existing impairments did not diminish the importance of these outcomes …	Bardach et al., 2019; Coley et al., 2019; Corner et al., 2004; Eisenhauer et al., 2015; Etnier et al., 2017; Friedman et al., 2009; Hurley et al., 2005; Kim et al., 2015; Kim et al., 2016; Lawrence et al., 2014; Ligthart et al., 2015; Lock et al., 2007; Mattos et al., 2019; Milne et al., 2018b; Price et al., 2011; Robinson et al., 2018; Thorgersen-Ntoumani et al., 2018; Traphagan et al., 1998; Wa…	Minor methods concerns in 5 studies. Moderate concerns in 1 study (unclear statement of research aims; analysis). Major concerns in 2 studies (sampling; data collection; analysis Minor concerns only as sensitivity analyses indicate studies with major concerns did not exert substantial influence on emergence of theme.	No or very minor concerns.	Nor or very minor concerns: relatively rich data and supported by large number of studies.	Minor concerns: data from studies including range of ages, settings and cultural groups but from HICs only	High confidence: minor concerns re: methodology and relevance		Relevance	The extent to which the primary studies supporting the finding are applicable to the context of the review question, namely, the general population. If a review finding was supported only by studies reflecting a subgroup, inlcuding carers, people with memory impairment, people with a family member living with dementia, our confidence in the review finding was reduced. If a review finding was supp…
The plausibility and perceived effectiveness of DRR	Four stances on DRR plausibility and effectiveness predominated across included studies. Most commonly, individuals believed that dementia is preventable and appraised DRR interventions, particularly for lifestyle behaviours, as important or effective for realisation of this outcome. However, some subscribed to myths that dementia is a normal part of ageing or believed interventions would not hav…	Arias et al., 2015; Bardach et al., 2019; Coley et al., 2019; Corner et al., 2004; Eisenhauer et al., 2014; Friedman et al., 2009; Friedman et al., 2011; Hassan et al., 2018; Haesner et al., 2015; Kim et al., 2015; Kim et al., 2016; Laditka et al., 2011; Ligthart et al., 2015; Lock et al., 2007; Marcum et al., 2019a; Marcum et al., 2019b; Mattos et al., 2019; Milne et al., 2018b; O’Brien et al., …	Minor methods concerns in 7 studies; Moderate methods concerns in 3 studies (unclear statement of aims in 1; sampling; data analysis) Major methods concerns in 3 studies (unclear study aims unclear; sampling; data collection; analysis) Minor concerns only as sensitivity analyses indicate low quality studies did not exert substantial influence on emergence of theme.	No or very minor concerns: breadth of views expressed captured by finding	No or very minor concerns: relatively rich data and supported by large number of studies.	Minor concerns: data from studies including range of ages, settings and cultural groups but from HICs only	High confidence: minor concerns re: methodology and relevance
The value contribution of other benefits	Benefits other than lower dementia risk were important considerations for many people. People also valued QOL, mental and physical wellbeing, enjoyment or interest and increased sociability as outcomes of DRR interventions.	Bardach et al., 2019; Coley et al., 2019; Croff et al., 2019; Etnier et al., 2017; Friedman et al., 2009; Haesner et al., 2015; Hassan et al., 2018; Ligthart et al., 2015; Mattos et al., 2019; Nelis et al., 2018; O’Brien et al., 2013; Pace et al., 2019; Price et al., 2011; Thorgersen-Ntoumani et al., 2018; Walker et al., 2014; Watson et al., 2019. 16 studies	Minor methods concerns in 7 studies. Major methods concerns in 1 study (design; sampling; data collection; analysis). Minor methodological concerns only as sensitivity analyses indicate low quality studies did not exert substantial influence on emergence of theme	Minor concerns re: fit between data and finding (for some contributing studies, relative weight of DRR and other benefits was not specified).	Minor concerns: mix of thin and rich data; but supported by large number of studies)	Minor concerns: data from studies including range of ages, settings and cultural groups but from HICs only	Moderate confidence: minor concerns re: methodology, coherence and relevance
Weighing costs of DRR	Some individuals weighed up anticipated negative outcomes against perceived benefits, predominantly where they anticipated losing pleasure or enjoyment (particularly for diet), experiencing unpleasant effects or side-effects (particularly from medication), or having less time or attention for competing demands or roles (particularly caring or occupational roles).	Bardach et al., 2019; Eisenhauer et al., 2014; Friedman et al., 2009; Kim et al., 2015; Lawrence et al., 2014; Lock et al., 2007; Marcum et al., 2019a; Nelis et al., 2018; Neville et al., 2013; O’Brien et al., 2013; Thorgersen-Ntoumani et al., 2018; Walker et al., 2014; Watson et al., 2019; Wiese et al., 2018; Wu et al., 2009 15 studies	Minor methods concerns in 6 studies. Moderate methods concerns in 1 study (sampling; data collection). Major methods concerns in 2 studies (design; sampling; data collection; analysis) Moderate methodological concerns: sensitivity analyses indicate low quality studies exerted moderate influence on emergence of theme.	No or very minor concerns: breadth of views expressed captured by finding	No or very minor concerns: relatively rich data and supported by large number of studies	Minor concerns: data from studies including range of ages, settings and cultural groups but from HICs only	Moderate confidence: moderate concerns re: methodology and minor concerns re: relevance
Trusting sources boosts legitimacy	Trustworthiness was often judged by the source of information or advice. Healthcare professionals, churches, universities, government bodies and dementia-related non-governmental organisations (NGOs) were all highlighted as trusted expert sources whose advice was more likely to prompt motivation to change behaviour patterns. Only one study reported general distrust of experts. Additionally, peers…	Coley et al., 2019; Friedman et al., 2009; Haesner et al., 2015; Kim et al., 2015; Kim et al., 2016; Laditka et al., 2011; Ligthart et al., 2015; Marcum et al., 2019b; Neville et al., 2013; Price et al., 2011; Robinson et al., 2018; Wiese et al., 2018; Wu et al., 2009; Zallen et al., 2018. 14 studies	Minor methods concerns in 6 studies. Moderate methods concerns in 2 studies (design; sampling; data collection; analysis) Minor methodological concerns only.	No or very minor concerns: breadth of views expressed captured by finding	Minor concerns: mix of thin and rich data but supported by large number of studies	Minor concerns: data from studies including range of ages, settings and cultural groups but from HICs only	High confidence: minor concerns re: methodology and relevance
Seeking certainty	Advice that guaranteed dementia prevention and was supported by definitive evidence was generally interpreted as more legitimate and was more likely to prompt intention to change behaviour patterns. Changing advice, gaps in supporting evidence and uncertain outcomes generated scepticism or reduced perceived relevance. However, for carers, people with a family history of dementia, and people livin…	Friedman et al., 2009; Kim et al., 2015; Laditka et al., 2011; Lock et al., 2007; Marcum et al., 2019a; Milne et al.., 2018a; Milne et al., 2018b; Price et al., 2011; Robinson et al., 2018; Wilcox et al., 2009; Wu et al., 2009. 11 studies	Minor concerns in 2 studies. Moderate methods concerns in 1 study (sampling; data collection) Major methods concerns in 1 study (design; sampling; data collection; analysis) Minor methodological concerns only as sensitivity analyses indicate low quality study did not exert substantial influence on emergence of theme.	No or very minor concerns: breadth of views expressed captured by finding	No or very minor concerns: relatively rich data and supported by large number of studies	Minor concerns: data from studies including range of ages, settings and cultural groups but from HICs only	High confidence: minor concerns re: methodology and relevance
Confronting existential fears is challenging	Some individuals were reluctant to think about DRR as they did not want to identify as ageing or at risk of a feared condition. Some people with a family history of dementia also reported that DRR information prompted unwanted thoughts of a condition they perceived as inevitable for themselves. This led some to avoid or dismiss DRR information and contributed to a general preference for positive …	Kim et al., 2016; Neville et al., 2013; Price et al., 2011; Robinson et al., 2018; Thorgersen-Ntoumani et al., 2018; Watson et al., 2019. 6 studies	Minor concerns in 2 studies. Very minor methodological concerns only.	Moderate concerns: some concerns about the fit between data and finding;	Moderate concerns: mix of thin and rich data and supported by smaller number of studies	Minor concerns: data from studies including range of ages, settings and cultural groups but from HIC only	Low confidence: moderate concerns re: coherence and adequacy
The impact of intervention characteristics	Preferred intervention characteristics were described in 19 studies. Study participants valued choice and preferred activities that were accessible, convenient, usable, and able to be adapted to suit different skill levels and common age-related changes. In addition, people with MCI highlighted access to additional resources and direct feedback regarding progress as important. The alignment betwe…	Coley et al., 2019; Croff et al., 2019; Eisenhauer et al., 2014; Etnier et al., 2017; Fogarty et al., 2014; Friedman et al., 2009; Friedman et al., 2011; Haesner et al., 2015; Hassan et al., 2018; Ligthart et al., 2015; Marcum et al., 2019a; Marcum et al., 2019b; Nelis et al., 2018; Neville et al., 2013; O’Brien et al., 2013; Pace et al., 2019; Price et al., 2011; Robinson et al., 2018; Walker et…	Minor methods concerns in 9 studies. Moderate methods concerns in 2 studies (design; sampling; relfexivity; data collection). Major methods concerns in 2 studies (design; sampling; data collection; analysis) Minor methodological concerns only as sensitivity analyses indicate low quality studies did not exert substantial influence on emergence of theme.	Moderate concerns: some concerns about the fit between data and finding;	Minor concerns: mix of thin and rich data but supported by large number of studies	Minor concerns: data from studies including range of ages, settings and cultural groups but from HICs only	Moderate confidence: moderate concerns re: coherence and minor concerns re: methodology, adequacy and relevance
The importance of personal will	Some individuals highlighted the role of a strong personal will in helping them to adopt and maintain DRR behaviour patterns and believed that a lack of will contributed to resistance to interventions in others. Attempting to address this through didactic advice was seen to be unlikely to help and potentially counterproductive. Instead, participants advocated respecting individual choices.	Bardach et al., 2019; Friedman et al., 2009; Haesner et al., 2015; Ligthart et al., 2015; Lock et al., 2007; Mattos et al., 2019; Nelis et al., 2018; Neville et al., 2013; Walker et al., 2014. 9 studies	Minor methods concerns in 1 study. Major methods concerns in 1 study (design, sampling, data collection, analysis) Minor methodological concerns only as sensitivity analyses indicate low quality study did not exert substantial influence on emergence of theme.	Moderate concerns: some concerns about the fit between data and finding;	Moderate concerns: mix of thin and rich data and supported by smaller number of studies	Minor concerns: data from studies including range of ages, settings and cultural groups but from HICs only	Low confidence: moderate concerns re: coherence and adequacy and minor concerns re: relevance
Reciprocity between self-efficacy and behaviour	Physical health problems, disabilities and other practical skill deficiencies impeded motivation by diminishing confidence in being able to successfully adopt and maintain DRR behaviour patterns. However, experience with an activity generally increased confidence in one’s capacity to maintain the new behaviour pattern and to adopt other behaviour changes. Low self-efficacy was more prominent in p…	Coley et al., 2019; Croff et al., 2019; Fogarty et al., 2014; Hassan et al., 2018; Mattos et al., 2019; Nelis et al., 2018; Neville et al., 2013; O’Brien et al., 2013; Pace et al., 2019; Price et al., 2011; Walker et al., 2014; 11 studies	Minor methods concerns in 6 studies. Major concerns in 2 studies (design; sampling; data collection; analysis). Minor methodological concerns only as sensitivity analyses indicate low quality studies did not exert substantial influence on emergence of theme.	Minor concerns: finding expressed consistently. Very few outlier beliefs and these expressed by only single or a very few individuals.	Moderate concerns: mix of thin and rich data and supported by smaller number of studies	Minor concerns: data from studies including only middle-aged and older and from HICs only (cultural minority groups in HICs included)	Moderate confidence: moderate concerns re: adequacy and minor concerns re: methodology, relevance and coherence
Social expectations	Social factors were strong motivators for adopting and maintaining DRR behaviour patterns, including where DRR was not valued highly or where knowledge was limited. Opportunities for increased socialisation and a sense of social obligation or accountability (e.g., through laws or to a ‘buddy’) were most influential, particularly for maintaining behaviour patterns.	Coley et al., 2019; Etnier et al., 2017; Fogarty et al., 2014; Friedman et al., 2009; Friedman et al., 2011; Hassan et al., 2018; Kim et al., 2015; Nelis et al., 2018; O’Brien et al., 2013; Pace et al., 2019; Price et al., 2011; Robinson et al., 2018; Thorgersen-Ntoumani et al., 2018; Traghagan et al., 1998. 14 studies	Minor methods concerns in 4 studies. Major methods concerns in 3 studies (unclear aims; design; sampling; data collection; analysis) Minor methodological concerns only as sensitivity analyses indicate low quality studies did not exert substantial influence on emergence of theme.	No or very minor concerns: breadth of views expressed captured by finding	No or very minor concerns: relatively rich data and supported by larger number of studies	Minor concerns: data from studies including range of ages, settings and cultural groups but from HICs only	High confidence: minor concerns re: methodology and relevance
Delivery of interventions	Interactions between study participants and individuals delivering DRR interventions (e.g., healthcare workers) that were perceived to be personalised, positive, collaborative, respectful and reciprocal (e.g., both participants sharing personal information) were strongly preferred and enabled both adoption and maintenance of recommended DRR behaviour patterns. In contrast, generic, patronising or…	Friedman et al., 2009; Haesner et al., 2015; Ligthart et al., 2015; Nelis et al., 2018; Neville et al., 2013; O’Brien et al., 2013; Robinson et al., 2018; 7 studies	Minor methods concerns in 4 studies. Major methods concerns in 1 study (design; sampling; data collection analysis) Minor methodological concerns only as sensitivity analyses indicate low quality study did not exert substantial influence on emergence of theme	No or very minor concerns: breadth of views expressed captured by finding	Moderate concerns: mix of thin and rich data and supported by smaller number of studies	Minor concerns: data from studies including range of ages, settings and cultural groups but from HICs only	Moderate confidence: moderate concerns re: adequacy and minor concerns re: methodology and relevance
The importance of peer support and examples	Social support, particularly from peers, was highly valued for both increasing motivation and overcoming practical barriers. Direct encouragement and seeing examples of others successfully adopting DRR behaviour patterns despite challenges (e.g., physical disability) were both highlighted.	Croff et al., 2019; Etnier et al., 2017; Friedman et al., 2009; Haesner et al., 2015; Hassan et al., 2018; Kim et al., 2015; Price et al., 2011; Robinson et al., 2018; Thorgersen-Ntoumani et al., 2018; Walker et al., 2014. 10 studies	Minor methods concerns in 5 studies. Minor methodological concerns only.	No or very minor concerns: breadth of views expressed captured by finding	Moderate concerns: mix of thin and rich data and supported by smaller number of studies	Minor concerns: data from studies including only middle-aged and older people and from HICs only (good range of cultural groups included)	Moderate confidence: moderate concerns re: adequacy and minor concerns re: methdology and relevance.
Personal experience	Personal observation and wisdom inherited from family, culture or community strongly influenced dementia risk reduction related belief systems. This often introduced bias but was highly valued. It could override expert advice, but could be amenable to correction.	Bardach et al., 2019; Coley et al., 2019; Corner et al., 2004; Croff et al., 2019; Eisenhauer et al., 2015; Etnier et al., 2017; Friedman et al., 2011; Hassan et al., 2018; Hulko et al., 2010; Kim et al., 2015; Kim et al., 2016; Laditka et al., 2011; Ligthart et al., 2015; Lock et al., 2007; Marcum et al., 2019a; Milne et al., 2018b; Nelis et al., 2018; Neville et al., 2013; O'Brien et al., 2013;…	Minor methods concerns in 10 studies. Moderate methods concerns in 2 studies (design; sampling; relfexivity; data collection). Major methods concerns in 2 studies (design; sampling; data collection; analysis) Minor methodological concerns only as sensitivity analyses indicate low quality studies did not exert substantial influence on theme.	No or very minor concerns: breadth of views expressed captured by finding	No or very minor concerns: relatively rich data and supported by larger number of studies	Minor concerns: data from studies including range of ages, settings and cultural groups but from HICs only	High confidence: minor concerns re: methodology and relevance
